# Supplementary material for: Naturally Derived Terpenoids Targeting the 3Dpol of Foot-and-Mouth Disease Virus: An Integrated In Silico and In Vitro Investigation
Source: Viruses. 2024 Jul 14;16(7):1128. doi: 10.3390/v16071128 (PMC11281344; doi:10.3390/v16071128)
Supplement: Supplementary file 1 [file viruses-16-01128-s001.zip]

Archive with 1 entries (1 files):
- viruses-3050528-supplementary.pdf
